# Supplementary material for: SsPEP1, an Effector with Essential Cellular Functions in Sugarcane Smut Fungus
Source: J Fungi (Basel). 2021 Nov 11;7(11):954. doi: 10.3390/jof7110954 (PMC8618092; doi:10.3390/jof7110954)
Supplement: Supplementary file 1 [file jof-07-00954-s001.zip]

Archive with 1 entries (1 files):
- jof-1440169-supplementary.pdf
